# Supplementary material for: Genome-wide analyses supported by RNA-Seq reveal non-canonical splice sites in plant genomes
Source: BMC Genomics. 2018 Dec 29;19:980. doi: 10.1186/s12864-018-5360-z (PMC6310983; doi:10.1186/s12864-018-5360-z)
Supplement: Supplementary file 7 — Splice site diversity per species. The occurrence of all possible splice site combinations was counted for all species as described in the method section. (TXT 67 kb) [file 12864_2018_5360_MOESM7_ESM.txt]

splice_site	Actinidia_chinensis	Aegilops_tauschii	Amborella_trichopoda	Ananas_comosus	Apostasia_shenzhenica	Aquilegia_coerulea	Arabidopsis_lyrata	Arabidopsis_thaliana	Arachis_duranensis	Arachis_ipaensis	Artemisia_annua	Asparagus_officinalis	Auxenochlorella_protothecoides	Bathycoccus_prasinos	Beta_vulgaris	Brachypodium_distachyon	Brassica_napus	Brassica_oleracea	Brassica_rapa	Cajanus_cajan	Camelina_sativa	Capsella_rubella	Capsicum_annuum	Capsicum_baccatum	Capsicum_chinense	Carica_papaya	Chenopodium_quinoa	Chlorella_sorokiniana	Chlorella_variabilis	Cicer_arietinum	Citrus_clementina	Citrus_sinensis	Coccomyxa_subellipsoidea	Corchorus_capsularis	Corchorus_olitorius	Cucumis_melo	Cucumis_sativus	Cucurbita_maxima	Cucurbita_pepo	Cynara_cardunculus	Daucus_carota	Dendrobium_officinale	Dichanthelium_oligosanthes	Dorcoceras_hygrometricum	Durio_zibethinus	Elaeis_guineensis	Erythranthe_guttata	Eucalyptus_grandis	Eutrema_salsugineum
AA...AA	6	1	1	0	1	0	5	0	8	2	0	1	0	0	1	2	5	5	4	3	6	2	5	0	0	1	2	0	0	0	2	3	0	0	0	0	2	4	2	1	1	1	2	7	3	1	5	5	4
AA...AC	1	1	0	1	3	1	6	0	10	7	0	2	0	0	0	2	11	4	6	1	6	1	3	0	0	2	6	0	0	1	1	1	0	0	0	0	3	4	4	3	0	1	1	0	1	1	2	5	0
AA...AG	18	0	9	2	18	0	6	0	19	23	0	19	0	0	6	3	21	8	9	8	43	6	19	0	0	25	13	0	0	10	4	7	0	0	0	9	13	6	15	1	4	8	4	41	10	5	22	15	4
AA...AT	2	4	2	0	8	0	2	0	7	4	0	2	0	0	4	0	4	3	3	1	8	2	7	0	0	0	2	0	0	1	2	2	0	0	0	1	0	3	4	3	2	2	2	1	6	1	3	3	3
AA...CA	2	2	0	0	4	0	1	0	2	5	0	0	0	0	1	1	6	6	4	0	4	1	0	0	0	3	3	0	0	3	2	1	0	0	0	0	0	3	2	4	2	0	0	0	2	1	1	6	0
AA...CC	0	2	0	1	0	0	2	1	1	1	0	0	0	0	0	1	4	3	4	1	0	2	0	0	0	1	0	0	0	0	0	1	1	0	0	0	1	2	2	2	0	2	0	4	0	1	0	2	1
AA...CG	3	2	0	2	0	0	0	0	0	3	0	0	0	0	0	0	2	0	1	0	2	0	0	0	0	0	0	0	1	0	0	1	0	0	0	1	0	2	1	1	0	0	0	1	0	0	3	0	1
AA...CT	0	0	0	1	4	0	3	0	1	0	0	8	0	0	0	0	5	3	3	1	6	0	2	0	0	3	0	0	0	0	1	2	0	0	0	2	0	2	0	1	1	0	0	2	2	0	3	2	1
AA...GA	1	1	0	0	3	0	0	0	1	3	0	1	0	0	0	0	2	2	1	0	6	3	1	0	0	4	2	0	0	2	0	4	0	0	0	1	1	0	2	4	0	2	0	3	2	0	3	1	2
AA...GC	3	1	0	0	2	0	2	0	0	3	0	4	0	0	0	0	6	1	1	0	2	0	2	0	0	3	2	0	0	2	2	3	0	0	0	1	0	0	1	1	0	1	1	0	1	5	0	6	1
AA...GG	2	2	1	0	2	0	1	0	5	3	0	1	0	0	0	1	2	0	1	1	4	1	0	0	0	4	2	0	0	0	0	0	0	0	0	2	1	1	1	0	0	0	1	6	2	1	1	2	0
AA...GT	0	2	0	1	1	0	2	0	7	3	0	1	0	0	1	0	7	3	1	1	7	1	7	0	0	2	3	0	0	0	1	2	0	0	0	3	0	1	2	0	1	0	1	4	1	3	2	3	0
AA...TA	3	3	1	0	4	0	1	0	3	4	0	1	0	0	1	0	9	1	4	2	3	2	1	0	0	1	6	0	0	1	2	3	0	0	0	0	1	1	0	2	0	0	0	3	8	1	3	2	0
AA...TC	0	4	0	1	5	1	4	0	6	4	0	3	0	0	0	1	11	6	0	4	1	0	2	0	0	4	0	0	0	2	3	4	0	0	0	1	0	6	3	0	1	1	0	1	1	5	4	3	3
AA...TG	7	1	1	1	7	0	0	0	2	7	0	1	0	0	1	1	3	1	4	2	6	1	2	0	0	1	5	0	0	2	1	1	0	0	0	0	1	2	3	0	0	0	1	1	3	1	0	2	1
AA...TT	2	1	1	0	4	0	2	0	8	5	0	5	0	0	1	1	8	9	4	1	11	2	2	0	0	1	5	0	0	0	3	2	0	0	0	1	1	3	2	0	1	1	1	2	5	2	5	4	5
AC...AA	1	1	0	0	3	0	1	0	0	1	0	3	0	0	0	0	2	4	2	0	3	2	1	0	0	1	1	0	0	2	0	0	0	0	0	0	1	2	1	1	2	0	0	0	0	0	3	3	1
AC...AC	0	1	0	0	1	0	0	0	1	1	0	1	0	0	1	0	7	5	3	1	3	4	0	0	0	0	4	0	0	0	4	1	0	0	0	1	0	2	2	2	2	0	2	0	0	1	3	0	1
AC...AG	2	2	3	1	10	0	2	0	8	11	0	12	0	0	1	1	7	2	6	6	16	4	5	0	0	6	4	0	0	4	2	0	0	0	0	2	1	1	1	1	0	2	5	25	14	2	9	7	1
AC...AT	1	1	0	0	2	0	0	1	3	4	0	2	0	0	0	0	1	3	3	3	2	1	1	0	0	1	0	0	0	2	1	1	0	0	0	0	1	2	2	0	1	0	1	2	0	2	1	0	1
AC...CA	0	0	1	2	2	0	1	0	0	1	0	0	0	0	0	0	1	2	4	3	5	0	0	0	0	0	3	0	0	4	3	2	0	0	0	1	0	0	1	2	1	2	0	3	2	3	2	4	2
AC...CC	0	2	0	2	0	0	0	0	1	2	0	1	0	0	0	1	1	1	2	0	0	0	1	0	0	0	0	0	0	0	1	0	0	0	0	0	1	0	0	0	0	0	0	0	0	1	2	1	1
AC...CG	0	1	0	1	3	0	0	0	0	0	0	3	0	0	0	1	2	0	0	1	0	0	0	0	0	0	0	0	0	0	0	0	0	0	0	0	0	0	0	0	0	0	0	0	0	0	1	0	0
AC...CT	0	1	0	2	2	0	0	0	2	2	0	1	0	0	0	1	3	0	2	1	3	0	0	0	0	0	0	0	0	0	0	2	0	0	0	2	2	3	0	1	1	0	0	0	0	0	0	1	1
AC...GA	0	2	0	0	3	0	1	0	1	1	0	0	0	0	0	1	0	0	1	1	3	1	0	0	0	2	1	0	0	0	0	0	0	0	0	0	0	0	2	0	0	0	0	1	0	0	3	1	2
AC...GC	0	1	0	1	3	0	1	0	4	1	0	3	0	0	0	1	2	2	0	2	1	1	2	0	0	1	0	0	0	0	0	0	0	0	0	1	0	0	1	0	0	0	2	0	0	1	0	1	0
AC...GG	0	0	0	1	1	0	0	0	1	1	0	1	0	0	0	0	3	0	4	1	4	0	0	0	0	0	0	0	0	1	1	1	0	0	0	0	0	2	1	1	0	0	1	0	2	0	1	1	0
AC...GT	1	2	0	0	1	0	1	0	0	1	0	3	0	0	0	1	1	1	2	0	4	2	0	0	0	0	0	0	0	0	0	2	0	0	0	0	0	0	0	3	0	0	0	0	1	0	0	0	3
AC...TA	1	2	0	1	0	0	2	1	2	1	0	2	0	0	0	2	1	4	2	2	1	3	1	0	0	1	0	0	0	0	1	0	0	0	0	1	0	4	1	0	2	0	0	1	2	0	1	0	1
AC...TC	3	1	0	0	1	0	1	0	2	2	0	0	0	0	0	0	0	3	4	3	2	1	0	0	0	0	2	0	0	1	0	0	0	0	0	0	0	0	1	0	0	1	0	0	0	0	0	4	0
AC...TG	0	1	0	0	3	0	5	0	1	2	0	0	0	0	0	0	6	2	0	0	4	1	1	0	0	1	1	0	0	1	0	0	1	0	0	0	0	0	2	1	1	0	1	1	3	1	0	1	0
AC...TT	1	4	1	0	3	0	2	0	7	3	0	2	0	0	0	0	3	2	1	0	5	2	1	0	0	0	2	0	0	1	1	3	0	0	0	1	2	5	1	3	0	0	1	1	0	0	3	2	1
AG...AA	6	3	0	1	5	0	0	0	1	3	0	2	0	0	0	0	3	3	2	1	4	0	2	0	0	2	0	0	0	0	0	2	0	0	0	0	0	4	3	0	0	0	0	3	0	1	3	1	0
AG...AC	39	3	0	0	1	0	1	0	3	1	0	0	0	0	1	1	7	6	5	1	7	1	1	0	0	3	8	0	0	2	0	1	0	0	0	0	1	1	3	0	3	1	0	1	1	1	2	6	3
AG...AG	12	1	6	4	15	0	2	1	7	7	0	10	1	0	2	2	7	6	7	5	13	2	10	0	0	17	4	0	2	5	2	3	0	0	0	0	1	2	2	5	10	1	4	39	3	5	8	7	1
AG...AT	18	2	1	0	2	0	8	0	2	3	0	2	0	0	1	0	5	3	1	1	11	0	2	0	0	1	5	0	0	0	0	0	0	0	0	0	1	3	3	2	0	1	0	1	3	0	0	3	7
AG...CA	3	1	0	1	3	0	2	0	2	2	0	3	0	0	0	2	9	4	2	2	5	1	2	0	0	1	0	0	0	0	1	0	0	0	0	1	2	2	0	1	3	0	0	0	2	1	2	5	3
AG...CC	15	3	0	0	0	0	0	0	2	3	0	1	0	0	0	7	2	4	0	1	3	1	0	0	0	2	0	0	0	0	0	0	0	0	0	0	1	0	1	0	0	1	1	0	0	1	0	1	2
AG...CG	1	0	0	1	3	0	0	0	0	1	0	1	0	0	0	0	4	1	3	1	1	0	1	0	0	0	0	0	0	0	0	0	0	0	0	0	2	0	0	0	0	0	2	2	0	0	0	2	0
AG...CT	3	3	0	1	1	0	14	0	1	1	0	0	0	0	0	0	2	5	4	1	8	0	2	0	0	3	0	0	0	1	2	1	0	0	0	0	1	0	4	0	0	0	1	1	3	0	1	1	2
AG...GA	9	1	1	0	2	0	0	0	1	3	0	1	0	0	1	0	2	2	2	2	4	0	1	0	0	1	0	0	0	0	0	0	0	0	0	0	1	1	0	0	0	0	0	1	0	0	0	1	0
AG...GC	107	2	2	1	0	0	1	0	9	6	0	3	0	0	1	3	4	2	5	3	7	1	2	0	0	6	1	0	0	0	0	1	1	0	0	1	1	1	2	1	1	1	0	0	0	3	2	7	4
AG...GG	0	2	0	0	0	0	0	0	4	2	0	1	0	0	0	1	0	0	1	1	3	0	1	0	0	0	1	0	0	1	1	2	0	0	0	0	0	3	0	0	2	0	2	2	0	0	1	3	1
AG...GT	17	3	1	1	0	0	1	0	3	3	0	3	0	0	1	0	12	2	0	0	6	2	2	0	0	1	1	0	0	1	2	2	0	0	0	1	1	0	2	0	0	0	1	5	3	4	1	1	2
AG...TA	3	0	1	0	2	0	3	0	4	1	0	1	0	0	1	1	3	1	3	1	9	0	1	0	0	0	1	0	0	1	1	1	0	0	0	1	0	1	0	2	2	1	1	0	1	0	1	3	0
AG...TC	31	3	0	0	1	0	3	0	7	8	0	3	0	0	1	1	5	6	3	2	7	0	2	0	0	1	0	0	0	0	5	0	0	0	0	0	0	2	0	1	1	0	1	0	3	2	7	4	1
AG...TG	2	0	1	1	6	0	2	0	4	2	0	2	0	0	1	2	1	0	3	1	3	2	0	0	0	1	2	0	0	1	2	0	0	0	0	0	0	1	1	2	0	0	1	2	1	1	2	5	1
AG...TT	16	3	2	0	4	0	4	0	4	9	0	4	0	0	0	1	16	1	1	1	4	0	5	0	0	5	3	0	0	4	5	1	0	0	0	1	2	3	4	2	3	2	0	1	3	2	1	5	1
AT...AA	10	8	13	17	19	0	18	2	36	45	0	44	0	0	14	5	35	14	23	30	108	9	14	0	0	7	21	0	0	21	7	28	0	0	0	10	10	28	36	11	32	24	0	4	17	8	33	54	8
AT...AC	112	153	80	100	38	72	142	77	171	157	149	202	0	0	89	99	472	203	191	148	595	130	136	0	0	86	172	23	3	122	118	141	4	0	0	82	84	164	159	143	131	98	10	26	163	118	118	157	131
AT...AG	31	25	11	45	73	0	26	5	101	100	3	91	1	0	18	14	125	40	64	28	287	8	43	0	0	28	39	6	0	20	14	52	2	0	0	18	14	54	47	7	38	35	7	22	44	29	59	120	12
AT...AT	2	0	3	1	6	0	5	1	9	5	0	6	0	0	0	0	11	7	5	4	16	1	4	0	0	3	3	0	0	3	0	11	0	0	0	3	1	6	4	3	3	1	0	0	2	2	8	9	2
AT...CA	2	1	0	1	1	0	5	0	4	6	0	2	0	0	0	1	12	8	7	1	4	1	1	0	0	1	2	0	0	3	1	3	0	0	0	0	1	9	1	0	0	1	0	2	2	1	5	6	3
AT...CC	0	3	0	1	2	0	0	0	2	6	0	2	0	0	1	0	2	2	0	2	2	0	1	0	0	0	1	0	0	0	0	0	0	0	0	0	0	0	1	0	2	0	0	1	0	1	1	0	3
AT...CG	3	1	0	1	5	0	1	0	1	1	0	2	0	0	0	0	3	0	0	0	1	0	2	0	0	0	0	0	0	0	0	0	1	0	0	0	0	1	0	0	0	1	0	1	0	0	0	2	0
AT...CT	1	0	0	1	0	0	4	1	4	0	0	0	0	0	0	1	6	1	3	0	1	0	2	0	0	1	0	0	0	1	0	0	0	0	0	0	1	0	0	0	0	0	1	1	0	0	1	1	1
AT...GA	0	1	0	0	3	0	4	0	2	7	0	0	0	0	0	0	2	1	2	0	1	2	1	0	0	1	0	0	0	1	0	1	0	0	0	1	0	1	0	2	0	0	0	2	2	0	3	2	1
AT...GC	1	2	0	0	0	0	2	0	3	10	0	1	0	0	1	0	4	4	1	0	3	0	2	0	0	1	0	0	0	0	1	0	0	0	0	0	0	1	0	0	0	1	1	1	2	3	3	1	0
AT...GG	3	0	0	0	6	1	1	0	5	1	0	0	0	0	1	0	3	2	3	2	0	0	0	0	0	2	1	0	0	0	1	0	0	0	0	2	1	1	0	0	0	0	3	2	1	2	2	1	2
AT...GT	0	0	0	0	6	0	1	1	1	3	0	2	0	0	1	0	2	1	2	1	1	0	2	0	0	0	2	0	0	3	0	2	0	0	0	0	0	0	1	0	0	0	0	0	1	0	2	3	4
AT...TA	5	4	1	1	1	0	4	0	9	9	0	1	0	0	0	1	11	3	4	3	6	1	4	0	0	6	1	0	0	0	0	3	0	0	0	0	0	3	1	1	2	0	0	1	5	0	8	3	1
AT...TC	0	0	0	0	1	0	1	0	1	6	0	1	0	0	0	0	6	4	2	1	2	0	1	0	0	4	0	0	0	2	0	0	0	0	0	0	0	3	0	1	1	0	0	2	1	1	3	3	2
AT...TG	9	4	0	1	15	0	4	0	4	7	0	3	0	0	0	0	10	3	4	0	7	4	1	0	0	0	2	0	1	1	1	4	1	0	0	1	0	1	0	1	1	3	4	2	1	0	8	3	1
AT...TT	3	1	2	0	2	0	1	0	10	7	0	1	0	0	0	0	8	2	1	5	8	2	0	0	0	0	2	0	0	2	2	1	0	0	0	1	1	3	6	1	1	2	1	1	3	2	5	2	6
CA...AA	9	3	0	2	1	0	2	0	5	3	0	1	0	0	0	1	7	4	4	4	2	0	3	0	0	4	1	0	0	2	1	1	1	0	0	0	3	8	0	1	3	0	0	0	3	1	4	2	1
CA...AC	1	4	1	2	0	0	0	0	4	11	0	18	0	0	5	0	35	8	18	16	65	0	8	0	0	0	1	0	0	14	3	15	0	0	0	4	3	9	12	4	5	3	1	1	1	0	23	16	1
CA...AG	20	5	4	0	13	0	5	1	3	3	0	7	0	0	1	4	10	4	7	4	15	1	3	0	0	10	8	0	0	3	1	5	0	0	0	0	3	0	1	2	3	4	1	19	3	2	7	5	4
CA...AT	4	2	2	1	3	0	0	0	1	2	0	0	0	0	2	0	4	2	2	2	4	1	0	0	0	1	2	0	0	2	0	0	0	0	0	1	1	0	0	2	1	2	2	1	1	0	2	2	0
CA...CA	0	5	0	0	0	0	0	0	3	1	0	2	0	0	2	0	3	4	2	3	1	1	0	0	0	0	3	0	0	0	2	4	0	0	0	0	0	1	0	1	1	2	0	1	1	0	1	8	0
CA...CC	1	1	0	2	0	0	1	0	0	1	0	0	0	0	0	1	1	1	3	3	3	0	0	0	0	0	1	0	0	0	0	0	0	0	0	0	1	1	1	0	1	1	0	0	0	1	1	0	0
CA...CG	2	0	0	0	5	0	0	0	0	1	0	0	0	0	0	0	1	1	1	1	0	1	0	0	0	0	1	0	0	0	0	0	1	0	0	0	0	0	0	0	0	0	1	1	0	1	1	2	1
CA...CT	1	1	0	1	2	0	0	0	2	0	0	1	0	0	0	0	3	4	3	1	0	1	1	0	0	1	3	0	0	1	1	2	0	0	0	0	0	3	1	1	1	0	0	3	5	1	4	3	1
CA...GA	6	1	2	1	0	0	0	0	1	2	0	2	0	0	0	1	2	0	0	1	0	1	0	0	0	1	3	0	0	2	0	1	0	0	0	0	1	1	1	0	0	1	0	0	3	0	1	1	1
CA...GC	2	4	0	1	1	0	1	0	1	0	0	0	0	0	1	1	1	1	1	0	1	0	1	0	0	0	0	0	0	0	0	0	0	0	0	0	0	0	0	0	1	1	1	0	1	1	1	2	1
CA...GG	6	2	0	1	1	0	0	0	1	1	0	1	0	0	0	1	4	3	4	1	2	1	1	0	0	3	2	0	0	2	2	0	0	0	0	0	3	0	1	1	0	0	1	2	1	0	2	2	1
CA...GT	8	0	2	1	1	0	0	0	3	2	0	0	0	0	0	0	2	0	2	3	0	0	1	0	0	2	0	0	0	1	1	1	1	0	0	0	0	1	1	0	0	0	1	0	2	2	4	3	0
CA...TA	12	3	1	1	0	0	1	0	3	5	0	4	0	0	0	0	6	3	1	0	1	0	0	0	0	1	1	0	0	0	1	4	0	0	0	0	0	0	1	0	1	0	0	1	2	0	0	3	0
CA...TC	3	2	0	0	3	0	1	0	3	1	0	1	0	0	0	0	2	2	0	2	3	0	0	0	0	0	3	0	0	2	0	1	0	0	0	1	0	3	2	0	0	0	1	0	2	0	1	5	1
CA...TG	31	6	0	1	2	0	4	0	2	3	0	1	0	0	1	2	6	3	4	1	7	1	4	0	0	7	1	0	1	0	2	3	1	0	0	1	1	4	1	4	3	0	4	1	6	3	2	1	1
CA...TT	9	5	0	1	3	0	2	0	5	3	0	1	0	0	0	1	7	3	3	2	7	0	2	0	0	3	0	0	0	1	2	5	0	0	0	0	0	3	5	1	2	0	0	1	1	0	2	5	4
CC...AA	1	1	0	1	3	0	0	0	1	3	0	0	0	0	0	0	4	0	0	2	2	1	2	0	0	2	0	0	0	1	0	1	0	0	0	0	0	1	0	0	0	1	0	0	2	1	1	1	0
CC...AC	2	4	1	2	1	0	2	0	0	7	0	16	0	0	1	0	19	4	7	9	22	1	4	0	0	0	1	0	0	2	1	13	0	0	0	1	3	3	5	0	0	2	4	0	1	2	14	14	0
CC...AG	6	1	3	3	12	0	1	0	8	6	0	9	1	0	0	1	8	2	1	2	7	0	2	0	0	6	1	0	0	5	0	0	0	0	0	0	2	2	2	5	2	3	0	14	4	3	1	4	1
CC...AT	0	2	0	1	1	0	0	0	2	1	0	1	0	0	0	0	2	1	0	1	2	0	1	0	0	2	2	0	0	1	0	0	0	0	0	1	2	4	1	2	1	0	2	0	1	0	2	0	1
CC...CA	0	5	0	0	1	0	3	0	2	2	0	4	0	0	0	0	1	1	4	1	4	1	2	0	0	1	0	0	0	0	0	0	0	0	0	0	1	4	3	2	0	1	1	1	2	2	1	2	0
CC...CC	0	0	1	5	6	0	0	0	2	1	0	3	0	0	0	0	3	0	4	12	1	0	1	0	0	0	0	0	1	0	1	1	0	0	0	0	1	3	1	1	1	0	2	0	2	0	0	4	0
CC...CG	1	1	0	0	4	0	0	0	3	0	0	1	0	0	0	1	2	0	1	1	1	0	0	0	0	0	0	0	0	0	0	1	0	0	0	0	0	1	0	0	0	0	2	0	0	0	1	3	1
CC...CT	1	5	0	3	5	0	1	0	5	2	0	1	0	0	0	2	3	2	0	1	3	0	1	0	0	2	2	0	0	0	1	0	0	0	0	0	1	2	0	0	0	0	2	0	0	3	0	3	0
CC...GA	1	0	1	0	0	0	1	0	3	0	0	0	0	0	0	1	0	0	0	2	0	0	0	0	0	1	0	0	0	0	0	0	0	0	0	0	0	0	0	1	0	0	0	0	1	0	1	0	1
CC...GC	0	0	0	0	1	0	0	0	1	0	0	2	0	0	0	0	1	2	0	1	0	0	0	0	0	0	0	0	0	0	0	3	0	0	0	0	0	0	1	0	1	0	0	0	0	0	0	1	1
CC...GG	1	0	0	1	1	0	1	0	0	0	0	0	0	0	0	0	1	0	3	2	1	0	0	0	0	0	0	0	0	1	1	0	0	0	0	0	0	0	1	0	0	0	3	0	0	0	0	1	0
CC...GT	0	0	0	0	0	0	1	0	0	1	0	1	0	0	0	0	0	0	1	1	1	0	2	0	0	0	0	0	0	0	0	1	0	0	0	1	0	0	1	0	0	0	0	0	1	1	1	1	0
CC...TA	1	0	0	0	2	0	4	0	2	1	0	2	0	0	0	2	5	2	1	0	0	0	0	0	0	1	0	0	0	0	0	0	0	0	0	0	1	1	0	2	1	0	0	0	0	2	1	2	1
CC...TC	0	1	0	2	0	0	1	0	1	7	0	1	0	0	1	0	4	1	2	3	5	0	0	0	0	0	0	0	0	1	0	0	0	0	0	0	1	1	3	0	3	1	0	0	1	0	1	5	1
CC...TG	0	3	1	1	8	0	2	0	2	2	0	1	0	0	0	0	4	5	0	1	0	1	0	0	0	1	2	0	0	0	0	0	0	0	0	0	0	0	0	1	2	0	1	2	1	1	0	3	2
CC...TT	0	1	0	3	2	0	1	0	1	3	0	3	0	0	0	1	2	3	0	2	9	2	3	0	0	0	2	0	0	2	1	0	0	0	0	0	0	2	4	1	0	1	0	2	0	2	2	4	0
CG...AA	1	3	0	0	0	0	1	0	0	1	0	0	0	0	0	0	2	0	0	0	2	2	1	0	0	0	2	0	0	0	0	0	0	0	0	0	0	1	0	1	1	1	1	1	1	0	2	0	1
CG...AC	0	1	0	0	0	0	0	0	0	1	0	1	0	0	0	0	0	0	2	0	0	0	0	0	0	0	0	0	0	0	0	2	0	0	0	1	0	1	2	0	0	0	0	0	0	0	1	1	0
CG...AG	5	2	0	0	7	0	0	1	2	2	0	2	0	0	0	0	3	2	1	2	7	0	1	0	0	2	0	0	2	1	0	3	1	0	0	0	0	0	1	1	0	2	3	12	1	1	6	3	0
CG...AT	0	1	0	0	0	0	0	0	1	2	0	1	0	0	0	0	2	0	1	0	1	2	0	0	0	0	0	0	0	0	0	0	0	0	0	0	0	0	1	0	1	1	1	2	0	1	1	1	1
CG...CA	0	2	0	2	2	0	0	0	1	1	0	1	0	0	1	0	4	2	3	0	2	0	1	0	0	1	1	0	0	1	1	1	0	0	0	0	0	3	2	0	0	0	0	0	0	0	3	3	1
CG...CC	0	2	0	1	1	0	0	0	3	0	0	1	0	0	0	1	0	0	0	2	0	1	0	0	0	0	1	0	0	0	0	0	0	0	0	0	0	0	0	2	0	0	2	0	0	1	0	1	0
CG...CG	0	1	0	1	2	0	0	0	0	1	0	0	0	0	0	0	1	0	0	0	0	0	0	0	0	0	0	0	0	0	0	0	0	0	0	0	0	3	0	1	0	1	0	0	0	0	0	2	0
CG...CT	0	0	0	5	0	0	2	0	0	1	0	1	0	0	0	1	1	2	0	1	0	1	0	0	0	0	0	0	0	0	0	0	0	0	0	0	0	1	0	0	1	0	0	0	0	0	0	5	0
CG...GA	0	0	0	0	4	0	1	0	0	0	0	2	0	0	0	0	2	2	1	0	0	0	0	0	0	0	0	0	0	0	0	1	0	0	0	0	0	2	0	1	0	0	1	1	0	0	0	1	0
CG...GC	0	2	0	1	3	0	0	0	0	1	0	2	0	0	0	0	2	1	0	1	1	0	0	0	0	1	0	0	0	0	0	0	0	0	0	0	0	2	0	0	0	0	0	0	1	0	0	1	0
CG...GG	0	3	0	1	3	0	0	0	0	2	0	0	0	0	0	0	0	0	0	0	1	0	0	0	0	0	0	0	0	0	0	0	0	0	0	1	0	0	0	0	1	0	1	0	1	0	2	0	0
CG...GT	0	1	0	0	1	0	1	0	1	1	0	1	0	0	0	0	0	0	0	0	5	0	0	0	0	0	0	0	0	1	0	3	0	0	0	0	0	1	1	0	0	0	0	2	0	0	2	2	0
CG...TA	0	1	0	2	0	0	1	0	0	2	0	0	0	0	0	0	0	0	0	0	1	1	0	0	0	0	1	0	0	0	0	1	0	0	0	0	1	0	1	0	0	0	0	0	1	1	2	0	0
CG...TC	0	1	1	2	0	0	0	0	0	1	0	1	0	0	0	1	3	2	0	0	3	3	1	0	0	2	0	0	0	1	0	0	0	0	0	0	0	1	2	0	0	0	0	0	0	1	6	3	0
CG...TG	1	1	0	0	1	0	0	0	0	2	0	2	0	0	1	1	3	2	0	0	1	0	0	0	0	0	0	0	0	0	0	0	0	0	0	0	1	0	0	1	2	0	0	0	1	0	0	1	0
CG...TT	0	8	0	0	3	0	2	0	0	0	0	1	0	0	0	0	1	0	0	0	1	0	1	0	0	0	0	0	0	0	0	0	0	0	0	0	1	1	1	0	0	0	0	0	0	0	1	3	1
CT...AA	2	4	1	0	10	0	2	0	8	8	0	8	0	0	2	1	25	14	9	4	33	1	9	0	0	2	1	0	0	5	1	9	0	0	0	1	1	9	5	1	3	6	1	2	7	2	27	26	1
CT...AC	26	1	1	0	3	0	1	1	14	8	0	4	0	0	2	17	2	4	3	5	3	1	2	0	0	3	0	0	1	3	0	6	35	0	0	1	3	5	2	1	0	4	1	2	1	1	12	7	1
CT...AG	13	3	9	3	55	0	7	1	11	10	0	16	0	0	5	2	20	12	8	3	19	3	5	0	0	12	6	0	0	3	6	6	2	0	0	4	4	3	7	1	2	4	10	24	12	3	14	11	7
CT...AT	9	2	2	0	7	0	3	1	3	6	0	34	0	0	5	1	43	11	15	14	76	2	6	0	0	2	3	0	0	9	4	21	0	0	0	0	3	7	9	0	1	4	1	1	4	1	11	27	4
CT...CA	0	1	2	2	3	0	4	0	8	2	0	2	0	0	1	1	6	4	9	1	5	1	1	0	0	1	2	0	0	0	4	1	0	0	0	1	1	7	2	2	0	1	0	0	4	1	3	3	4
CT...CC	0	3	2	2	1	0	2	0	3	2	0	4	0	0	1	2	9	3	2	15	12	1	2	0	0	1	0	0	0	10	0	4	0	0	0	1	2	2	0	0	2	4	0	1	0	1	5	18	0
CT...CG	0	1	1	0	8	0	0	0	0	0	0	2	0	0	0	0	3	0	0	1	6	0	0	0	0	0	0	0	0	1	0	1	1	0	0	0	0	0	1	1	0	1	0	0	1	0	2	1	0
CT...CT	1	2	2	0	5	0	1	0	5	2	0	2	0	0	1	0	5	9	3	1	5	1	2	0	0	0	3	0	0	0	2	1	0	0	0	1	0	1	1	3	1	2	0	0	1	2	1	0	0
CT...GA	0	1	0	0	0	0	2	0	3	1	0	2	0	0	0	0	3	1	3	1	3	0	1	0	0	1	1	0	0	0	1	0	0	0	0	0	0	1	0	1	1	0	0	1	1	2	2	1	1
CT...GC	0	2	0	2	3	0	1	0	0	2	0	0	0	0	0	0	1	5	1	1	3	1	0	0	0	2	0	0	0	2	0	0	5	0	0	0	0	3	4	1	0	1	0	0	2	0	19	3	0
CT...GG	2	0	1	0	10	0	0	0	0	1	0	0	0	0	0	0	0	1	3	1	3	0	1	0	0	2	1	0	0	0	1	0	2	0	0	0	3	1	0	0	0	0	2	1	0	0	0	2	1
CT...GT	0	2	1	1	0	0	1	0	3	5	0	1	0	0	0	0	3	2	1	0	2	2	0	0	0	0	0	0	0	0	0	0	0	0	0	0	0	0	0	2	1	0	1	0	2	3	1	1	1
CT...TA	1	0	1	0	2	0	2	0	6	1	0	0	0	0	1	0	4	4	2	0	1	0	0	0	0	1	0	0	0	2	2	1	0	0	0	2	0	2	0	1	4	0	1	0	1	2	0	4	2
CT...TC	1	4	2	5	0	0	1	0	5	13	0	13	0	0	1	0	35	10	13	16	35	2	5	0	0	2	0	0	0	11	1	13	0	0	0	2	4	5	6	2	0	2	3	2	3	2	6	23	4
CT...TG	9	2	0	2	9	0	3	0	6	7	0	0	0	0	1	0	8	2	8	0	6	1	1	0	0	3	2	0	1	3	3	5	1	0	0	0	0	3	2	0	1	0	8	6	1	2	3	3	1
CT...TT	1	2	1	1	0	0	2	0	5	5	0	3	0	0	0	0	13	4	4	2	6	1	3	0	0	2	0	0	0	1	0	3	0	0	0	0	3	4	1	0	1	1	1	1	2	1	4	0	3
GA...AA	0	0	0	0	14	0	2	0	3	3	0	1	0	0	0	0	12	4	2	0	3	2	2	0	0	1	2	0	0	0	0	1	1	0	0	0	1	4	2	1	1	1	3	2	1	1	4	5	1
GA...AC	0	1	2	0	5	0	0	1	3	1	0	2	0	0	0	0	4	5	1	2	3	0	0	0	0	1	0	0	0	0	0	0	0	0	0	0	1	1	0	1	0	0	0	1	2	1	2	5	0
GA...AG	33	27	35	55	64	1	39	8	52	61	0	91	0	0	14	17	155	47	56	80	160	20	41	0	0	41	29	0	3	33	31	46	1	0	0	34	32	62	48	16	47	39	16	33	59	34	37	90	20
GA...AT	1	0	0	5	7	0	2	0	3	5	0	4	0	0	0	0	5	2	4	0	3	2	1	0	0	2	1	0	0	0	1	1	0	0	0	0	3	1	0	3	0	0	1	1	1	2	1	4	3
GA...CA	2	4	2	1	1	0	1	0	2	3	0	4	0	0	1	0	5	5	10	1	5	0	4	0	0	0	3	0	0	0	1	0	0	0	0	0	0	1	1	0	0	0	1	1	5	1	2	2	4
GA...CC	1	1	1	0	3	0	1	0	1	1	0	2	0	0	0	1	0	3	3	0	5	0	0	0	0	1	0	0	0	0	0	0	1	0	0	1	0	0	0	0	2	0	1	1	1	1	0	4	0
GA...CG	1	1	0	0	7	0	0	0	1	1	0	2	0	0	0	0	2	2	1	2	1	0	0	0	0	0	1	0	0	0	0	0	0	0	0	0	0	2	0	0	1	0	1	0	0	1	1	1	1
GA...CT	0	3	2	1	6	0	2	0	2	2	0	0	0	0	0	0	7	3	4	2	0	1	1	0	0	0	1	0	0	3	0	1	0	0	0	0	1	2	0	0	0	0	1	2	0	0	0	3	0
GA...GA	1	1	2	2	5	0	1	0	4	3	0	1	0	0	0	0	4	1	3	3	6	1	0	0	0	1	0	0	0	0	2	0	0	0	0	1	1	1	0	0	0	0	2	1	1	0	0	2	3
GA...GC	1	1	0	2	3	0	0	0	1	1	0	2	0	0	0	1	1	0	0	0	1	2	0	0	0	0	0	0	1	0	0	0	0	0	0	1	0	0	0	0	1	1	1	1	0	0	0	1	0
GA...GG	0	4	0	1	12	0	0	0	2	5	0	1	0	0	0	0	0	3	2	0	2	0	0	0	0	0	0	0	0	1	0	0	0	0	0	0	0	2	0	0	0	0	2	0	1	0	1	1	1
GA...GT	0	3	0	0	2	0	0	0	0	1	0	0	0	0	1	1	7	6	2	1	3	1	2	0	0	1	0	0	0	1	1	1	0	0	0	0	0	0	1	1	2	0	3	2	1	0	0	3	1
GA...TA	1	3	0	0	2	0	3	0	2	1	0	1	0	0	1	0	5	3	2	2	3	2	4	0	0	0	1	0	0	2	0	1	0	0	0	1	1	1	1	1	0	0	0	4	1	1	0	1	3
GA...TC	1	2	0	0	3	0	1	0	0	2	0	1	0	0	0	0	2	2	2	2	6	1	1	0	0	1	0	0	0	0	0	1	0	0	0	0	1	1	0	0	0	0	0	2	1	0	1	4	2
GA...TG	4	4	0	0	11	0	3	0	3	1	0	0	0	0	0	0	5	1	6	0	3	1	0	0	0	1	2	0	0	2	0	2	0	0	0	1	0	2	1	0	2	0	3	4	1	0	1	3	3
GA...TT	0	0	0	1	6	0	0	0	5	1	0	3	0	0	0	0	7	4	3	4	6	2	1	0	0	2	4	0	0	1	2	2	0	0	0	0	0	2	1	1	0	0	1	2	2	0	1	3	0
GC...AA	0	1	4	5	3	0	1	0	2	3	0	2	0	0	0	2	4	2	5	2	5	2	1	0	0	9	1	0	0	4	4	3	0	0	0	0	0	4	0	0	2	0	1	0	2	0	8	3	0
GC...AC	0	1	0	2	6	0	2	0	1	0	0	2	0	0	0	0	3	0	1	0	6	0	3	0	0	5	0	0	0	0	0	2	0	0	0	0	1	1	1	1	0	1	2	0	3	0	1	3	1
GC...AG	1819	2823	1421	1714	958	1131	1419	1158	1945	2046	1259	2087	19	0	1187	1871	4740	2232	1931	1845	4296	1281	1665	1	2	1281	2326	7067	481	1637	1552	1653	1175	724	254	1292	1292	1952	1956	1806	2147	1813	56	232	2591	2120	1620	2292	1547
GC...AT	6	0	1	3	4	0	1	0	3	3	0	4	0	0	1	1	3	2	2	1	9	1	2	0	0	10	0	0	1	3	0	3	1	0	0	0	4	1	0	0	1	1	6	2	3	2	2	0	0
GC...CA	0	6	0	2	5	0	4	0	3	7	0	3	0	0	1	2	6	1	2	2	5	0	0	0	0	4	1	0	0	1	3	1	0	0	0	0	2	2	1	0	0	0	2	1	5	0	2	3	3
GC...CC	0	2	0	4	4	0	1	0	1	3	0	4	0	0	0	1	1	1	2	10	4	0	2	0	0	0	1	0	0	6	1	2	1	0	0	1	0	0	1	0	0	1	0	0	1	2	2	0	0
GC...CG	0	6	0	1	7	0	1	0	1	3	0	5	0	0	0	1	2	2	0	5	1	0	0	0	0	1	0	0	1	0	0	1	0	0	0	1	0	0	0	0	0	0	4	0	1	0	1	1	0
GC...CT	1	0	0	2	2	0	3	1	1	2	0	2	0	0	0	0	4	0	4	3	1	0	0	0	0	3	1	0	0	0	0	1	1	0	0	0	3	0	1	1	0	0	1	0	0	2	2	3	1
GC...GA	1	2	1	2	5	0	3	0	3	3	0	6	0	0	0	1	2	1	0	1	6	0	0	0	0	2	1	0	0	2	3	3	2	0	0	0	1	0	2	1	1	1	0	1	0	0	1	3	3
GC...GC	2	2	0	1	5	0	2	0	2	0	0	3	0	0	0	0	0	0	0	3	3	0	0	0	0	4	0	0	0	1	0	0	1	0	0	0	0	0	0	0	0	0	2	0	0	1	0	1	1
GC...GG	4	4	0	3	10	0	1	0	1	1	0	0	0	0	0	0	2	2	0	1	2	0	0	0	0	1	1	0	1	0	0	0	0	0	0	0	0	0	0	0	1	0	1	0	0	1	1	1	0
GC...GT	0	0	0	2	1	0	0	0	0	2	0	2	0	0	0	1	0	0	3	1	3	0	1	0	0	4	0	0	0	2	0	0	0	0	0	0	0	0	0	2	0	0	0	2	0	0	2	0	0
GC...TA	0	1	2	1	2	0	2	0	1	2	0	5	0	0	2	2	1	1	1	1	3	0	0	0	0	2	1	0	0	0	0	0	0	0	0	1	1	0	3	0	0	0	1	4	1	0	2	4	0
GC...TC	0	2	0	4	2	0	0	0	1	2	0	4	0	0	0	0	2	3	0	2	6	0	2	0	0	5	1	0	1	2	1	0	0	0	0	0	3	0	1	2	0	1	0	1	2	0	1	3	0
GC...TG	0	1	1	1	12	0	2	0	2	3	0	3	0	0	0	1	2	4	4	5	4	0	0	0	0	3	0	0	0	2	0	1	1	0	0	0	0	2	1	0	1	0	2	0	1	1	3	2	2
GC...TT	3	1	0	1	6	0	2	0	6	7	0	4	0	0	0	0	2	2	0	2	11	0	2	0	0	5	2	0	0	5	1	0	0	0	0	0	0	1	3	5	0	2	0	1	1	1	4	2	0
GG...AA	7	1	0	0	11	0	0	0	0	2	0	0	0	0	0	0	1	2	1	1	4	2	1	0	0	0	0	0	0	1	1	2	0	0	0	1	0	1	0	0	1	0	0	1	1	2	2	1	4
GG...AC	1	3	2	2	10	0	0	0	4	1	0	1	0	0	0	0	5	3	1	2	6	2	0	0	0	4	2	0	0	0	4	4	0	0	0	2	1	3	0	0	0	0	1	0	1	3	2	2	2
GG...AG	12	7	5	14	64	0	9	1	15	19	0	22	0	0	4	0	78	20	52	42	48	3	17	0	0	11	3	0	3	22	5	13	0	0	0	1	5	7	10	5	37	5	5	8	6	2	15	46	2
GG...AT	1	2	0	0	7	1	1	0	3	2	0	0	0	0	0	0	5	2	1	5	1	3	3	0	0	2	1	0	0	0	0	1	0	0	0	3	0	1	0	1	0	0	2	3	3	0	1	2	0
GG...CA	66	6	0	1	4	0	4	0	2	1	0	2	0	0	1	2	2	2	2	0	5	0	1	0	0	2	2	0	0	0	1	0	0	0	0	1	0	0	1	3	0	1	1	1	3	1	1	5	1
GG...CC	0	6	0	1	3	0	6	0	3	4	0	2	0	0	1	2	4	2	7	1	15	3	2	0	0	1	2	0	0	0	1	3	0	0	0	0	0	5	1	0	1	0	0	1	7	4	4	4	2
GG...CG	1	4	1	1	2	0	1	0	2	2	0	1	0	0	0	2	4	2	0	2	5	1	3	0	0	1	3	0	0	2	5	1	0	0	0	1	0	0	0	1	1	0	1	1	12	5	0	3	1
GG...CT	0	5	1	2	2	0	2	0	2	1	0	0	0	0	1	2	4	1	1	2	5	2	3	0	0	1	1	0	0	2	1	1	0	0	0	1	1	1	2	1	0	0	0	0	5	2	1	1	4
GG...GA	0	0	1	1	4	0	0	0	0	0	0	0	0	0	0	1	4	0	0	0	4	1	1	0	0	0	0	0	0	0	0	2	0	0	0	1	1	0	1	1	0	1	1	2	0	0	0	4	1
GG...GC	0	5	3	2	3	0	0	0	2	3	0	5	0	0	1	0	3	0	2	1	2	0	0	0	0	1	1	0	0	0	0	0	0	0	0	1	0	0	0	1	1	0	0	2	2	1	1	10	0
GG...GG	2	0	0	0	14	0	1	0	2	1	0	2	0	0	0	0	1	0	1	3	5	0	2	0	0	0	1	0	0	0	0	0	0	0	0	0	4	0	0	1	1	0	0	0	1	0	0	3	0
GG...GT	1	4	0	1	1	0	2	0	3	1	0	1	0	0	1	1	7	1	3	2	5	1	3	0	0	0	1	0	0	0	2	1	0	0	0	2	0	3	1	2	3	0	0	2	1	0	3	2	2
GG...TA	22	6	0	0	3	0	4	0	0	0	0	1	0	0	0	0	3	2	1	1	3	1	2	0	0	2	1	0	1	0	1	2	0	0	0	1	0	1	0	1	1	0	0	1	0	0	1	3	0
GG...TC	0	2	1	1	4	0	2	0	1	1	0	1	0	0	1	1	6	6	4	0	5	4	3	0	0	4	2	0	0	1	2	1	0	0	0	4	1	3	2	0	0	1	0	0	3	1	3	3	1
GG...TG	0	2	0	0	12	0	0	0	2	0	0	1	0	0	0	0	8	5	3	0	2	2	2	0	0	0	1	0	0	0	4	1	0	0	0	1	0	2	1	0	2	1	3	0	4	2	0	1	3
GG...TT	1	5	0	1	2	0	2	0	2	2	0	2	0	0	0	0	8	3	6	3	5	3	5	0	0	1	3	0	0	2	2	0	0	0	0	2	1	1	2	4	2	1	0	2	9	1	1	2	2
GT...AA	23	44	14	41	80	1	53	5	150	175	0	82	0	0	26	18	114	65	63	27	118	21	38	0	1	58	58	0	0	45	30	45	1	0	0	22	25	47	38	18	27	38	11	11	53	19	83	179	14
GT...AC	16	10	6	6	59	0	11	1	26	32	0	15	0	0	3	4	34	16	15	3	27	6	9	0	2	28	10	3	1	9	5	9	0	0	0	7	9	14	8	6	3	7	14	7	12	4	28	24	9
GT...AG	144251	137585	81080	100347	73272	97887	118182	112437	124292	130949	255994	111976	33080	1505	93789	105239	364774	167536	161171	118781	324958	111584	118169	127231	126846	76774	188096	117336	70456	109635	97311	100163	68067	104884	110722	89838	88794	127391	132576	115219	134750	90415	81652	124194	157831	115616	107423	136291	110550
GT...AT	18	22	13	24	77	0	33	3	45	50	0	37	0	0	5	15	61	29	28	15	86	8	23	1	4	45	42	0	0	32	22	15	0	0	0	10	5	33	16	12	18	31	8	16	58	17	100	38	10
GT...CA	18	10	3	8	19	1	10	0	9	15	0	15	0	0	5	5	15	12	6	8	21	10	8	0	0	32	10	0	1	6	2	4	0	0	0	5	6	6	2	5	4	4	4	9	14	10	15	19	4
GT...CC	7	6	4	11	9	0	4	0	6	3	0	10	0	0	3	0	10	5	2	8	7	0	4	0	0	4	5	0	1	1	1	1	0	0	0	4	2	1	4	4	1	1	1	4	8	4	4	9	1
GT...CG	7	5	4	8	55	0	4	2	8	2	0	8	0	0	0	2	1	5	10	1	10	3	3	0	0	9	4	0	6	1	3	5	1	0	0	0	4	6	5	2	2	2	6	3	3	4	11	11	3
GT...CT	13	3	8	7	8	1	5	0	11	14	0	18	0	0	2	3	12	5	7	5	12	6	5	0	0	20	3	0	0	3	3	2	1	0	0	4	3	18	7	11	3	14	2	12	7	7	10	7	2
GT...GA	9	13	10	10	15	0	12	0	17	18	0	15	0	0	5	12	29	10	9	5	21	2	10	0	0	20	13	0	0	17	7	7	0	0	0	1	1	5	3	3	5	11	3	10	17	9	20	17	6
GT...GC	6	1	2	3	6	0	1	0	4	4	0	10	0	0	0	3	5	4	8	2	12	1	4	1	0	5	4	0	2	1	5	5	0	0	0	2	2	1	1	1	1	2	6	9	3	4	6	8	3
GT...GG	17	19	18	47	107	1	17	2	80	87	0	54	0	0	12	14	84	40	56	27	109	7	25	0	0	27	36	0	4	14	25	42	0	0	0	15	9	44	28	23	32	23	10	7	53	25	31	180	8
GT...GT	12	6	7	5	11	0	8	1	2	6	0	15	0	0	1	4	14	10	9	2	23	1	12	0	1	12	4	0	0	4	7	5	0	0	0	4	3	7	1	5	3	5	4	11	9	3	11	7	2
GT...TA	10	2	9	5	18	0	8	1	26	26	0	14	0	0	9	4	10	10	14	8	28	6	8	0	0	41	12	0	0	11	5	7	0	0	0	14	4	15	8	7	5	5	3	7	15	7	34	13	7
GT...TC	14	5	1	4	12	0	7	0	12	11	0	10	0	0	6	2	9	9	7	6	24	4	6	1	0	23	1	0	0	1	1	3	0	0	0	4	2	3	3	6	6	0	2	10	7	2	13	13	4
GT...TG	19	21	15	45	90	1	52	5	90	77	0	112	0	0	14	10	158	63	78	40	391	8	56	0	1	26	29	0	2	26	19	73	1	0	0	20	29	82	59	16	67	30	18	12	41	19	54	102	4
GT...TT	14	5	8	19	35	1	9	2	34	27	0	24	0	0	5	4	24	9	11	17	51	7	19	2	2	34	14	0	0	16	10	14	0	0	0	7	9	7	23	15	15	13	9	17	27	5	61	11	13
TA...AA	1	1	1	2	3	0	2	0	13	8	0	3	0	0	3	3	5	6	1	0	12	2	3	0	0	8	7	0	0	2	3	2	0	0	0	2	3	5	7	0	4	2	1	4	1	4	12	5	2
TA...AC	3	1	2	2	0	0	1	0	3	2	0	1	0	0	2	1	4	3	0	2	5	1	0	0	0	1	0	0	0	2	1	3	0	0	0	1	0	6	2	0	4	0	0	0	1	0	2	4	2
TA...AG	19	6	21	15	12	0	10	1	35	43	0	16	0	0	4	12	22	12	12	5	26	2	13	0	0	50	16	0	0	12	8	7	0	0	0	4	11	7	7	8	11	12	3	18	27	7	57	14	2
TA...AT	3	0	0	1	4	0	3	0	6	6	0	2	0	0	0	0	3	3	1	2	7	0	1	0	0	3	4	0	0	1	2	1	0	0	0	2	2	2	2	3	2	5	1	0	8	2	6	3	8
TA...CA	1	0	0	1	4	0	3	0	1	6	0	1	0	0	0	0	2	3	2	2	5	0	0	0	0	5	2	0	0	0	2	4	0	0	0	1	1	1	2	1	0	0	0	0	2	1	4	3	1
TA...CC	0	1	0	1	1	0	0	0	1	1	0	1	0	0	0	2	6	3	2	0	1	0	1	0	0	0	0	0	0	1	0	1	0	0	0	0	0	1	1	0	0	1	1	1	1	0	2	0	0
TA...CG	0	0	0	0	1	0	0	0	1	2	0	0	0	0	0	0	3	1	3	0	2	0	0	0	0	0	0	0	0	0	0	0	0	0	0	0	0	0	0	1	0	1	1	0	0	0	1	4	0
TA...CT	1	3	0	0	0	0	1	0	1	2	0	1	0	0	0	0	3	0	1	1	4	1	7	0	0	2	1	0	0	1	1	2	0	0	0	3	0	0	1	1	0	0	0	2	1	2	1	2	0
TA...GA	1	6	2	2	2	0	2	0	5	4	0	3	0	0	2	2	5	4	3	1	8	1	0	0	0	3	3	0	0	0	2	4	0	0	0	4	0	3	1	1	3	1	0	5	4	1	5	5	0
TA...GC	1	1	0	0	2	0	1	0	2	4	0	1	0	0	0	0	4	1	0	0	2	0	0	0	0	3	3	0	0	0	1	1	0	0	0	0	3	2	0	0	0	2	4	0	2	1	1	1	3
TA...GG	0	2	0	0	1	0	1	0	1	2	0	2	0	0	0	2	1	2	1	0	4	0	1	0	0	2	0	0	0	0	1	3	0	0	0	1	1	0	1	0	0	1	2	2	0	0	2	1	1
TA...GT	0	3	2	0	0	1	1	0	7	2	0	0	0	0	0	3	5	6	3	1	8	0	1	0	0	1	1	0	0	3	1	2	0	0	0	0	1	1	1	0	0	1	2	0	4	3	4	0	2
TA...TA	0	5	1	4	3	0	3	0	3	4	0	1	0	0	1	0	5	1	2	4	9	2	4	0	0	1	3	0	0	3	2	2	0	0	0	1	0	2	0	1	2	1	0	1	3	0	5	4	3
TA...TC	0	2	0	2	0	0	2	0	5	3	0	1	0	0	0	0	7	6	7	1	7	1	4	0	0	1	1	0	0	0	0	0	0	0	0	0	1	2	0	0	2	0	2	0	0	1	3	5	3
TA...TG	2	1	1	0	2	0	1	0	7	9	0	1	0	0	1	0	8	3	1	0	3	2	1	0	0	2	0	0	0	2	2	1	0	0	0	1	0	1	1	0	1	0	0	3	2	2	4	2	2
TA...TT	1	3	0	1	4	0	6	0	17	11	0	3	0	0	1	0	7	4	2	1	7	3	2	0	0	7	2	0	0	4	4	5	0	0	0	2	1	0	9	0	0	2	0	2	6	4	7	1	2
TC...AA	2	0	0	0	2	0	0	0	2	5	0	1	0	0	0	1	2	0	2	0	11	2	1	0	0	0	1	0	0	0	3	2	0	0	0	0	0	0	3	1	2	0	2	1	5	1	2	1	0
TC...AC	2	0	1	0	2	0	1	0	1	2	0	0	0	0	0	0	0	1	2	0	3	1	0	0	0	0	1	0	0	0	0	1	0	0	0	0	0	1	0	0	0	0	1	0	0	0	0	6	2
TC...AG	9	3	2	6	11	0	2	0	10	9	0	7	1	0	1	1	6	4	2	5	23	1	7	0	0	9	7	0	0	5	1	1	0	0	0	2	2	0	1	1	3	3	2	21	7	4	9	5	1
TC...AT	3	2	1	0	4	0	3	0	3	1	0	2	0	0	0	0	4	2	0	1	1	1	2	0	0	1	1	0	0	1	0	0	0	0	0	0	1	2	2	0	2	2	0	0	1	0	3	2	1
TC...CA	0	3	0	2	1	0	5	0	3	2	0	2	0	0	0	2	4	3	0	0	2	1	0	0	0	2	2	0	0	0	1	1	0	0	0	2	0	3	1	0	1	0	0	1	1	0	0	1	0
TC...CC	2	1	0	5	3	0	2	0	1	0	0	4	0	0	0	0	3	0	2	2	2	1	0	0	0	1	1	0	0	0	3	3	0	0	0	0	1	1	2	0	2	0	0	1	2	1	1	2	0
TC...CG	1	1	0	0	3	0	0	0	0	0	0	0	0	0	0	0	2	0	1	0	2	0	1	0	0	0	0	0	1	0	0	1	0	0	0	1	0	1	0	1	3	0	2	0	0	0	1	3	1
TC...CT	0	0	0	1	2	0	4	0	1	1	0	2	0	0	0	0	2	1	0	3	2	1	3	0	0	1	1	0	0	2	0	0	0	0	0	0	4	3	0	3	1	0	0	0	0	1	2	3	0
TC...GA	1	1	2	0	2	0	0	0	2	2	0	2	0	0	0	0	2	4	2	2	2	2	1	0	0	0	0	0	0	1	0	0	0	0	0	0	1	0	0	0	1	0	0	2	0	0	0	1	1
TC...GC	0	0	0	1	5	0	3	0	1	3	0	1	0	0	0	0	2	0	2	1	3	1	1	0	0	0	0	0	0	0	0	0	0	0	0	1	0	2	0	2	0	0	0	0	0	2	1	4	0
TC...GG	1	2	0	0	2	0	0	0	2	1	0	1	0	0	0	0	3	2	1	1	1	0	3	0	0	1	0	0	0	0	0	0	0	0	0	0	1	0	1	0	1	0	0	0	0	1	1	1	0
TC...GT	1	1	0	0	1	0	2	0	3	3	0	1	0	0	0	0	1	2	2	2	2	1	0	0	0	0	1	0	0	0	0	0	0	0	0	0	0	2	1	0	0	0	0	0	0	1	1	2	2
TC...TA	1	0	0	1	2	0	3	0	0	2	0	2	0	0	0	0	2	2	3	1	8	1	0	0	0	2	1	0	0	2	1	1	0	0	0	0	0	4	2	0	0	1	0	1	2	1	2	0	0
TC...TC	1	2	0	0	3	0	1	0	5	5	0	3	0	0	0	0	6	1	2	3	3	0	0	0	0	0	0	0	0	0	2	0	0	0	0	0	0	1	0	0	2	0	0	0	0	0	2	4	2
TC...TG	1	1	1	0	2	0	4	0	3	2	0	1	0	0	0	0	1	2	7	1	7	0	3	0	0	1	2	0	0	0	4	3	0	0	0	0	2	0	1	0	1	0	0	1	1	1	3	1	0
TC...TT	1	1	0	1	2	0	3	0	2	7	0	0	0	0	1	0	7	4	2	1	3	1	2	0	0	5	0	0	0	1	0	2	0	0	0	1	0	4	3	1	2	2	0	2	3	3	1	3	1
TG...AA	2	1	2	2	2	0	0	0	6	4	0	4	0	0	2	3	4	3	3	1	2	0	2	0	0	2	3	0	0	3	0	3	0	0	0	2	4	0	1	0	1	0	0	4	3	1	9	3	1
TG...AC	0	2	0	0	2	1	2	0	3	4	0	2	0	0	1	0	6	5	1	0	2	0	2	0	0	2	0	0	0	0	0	1	1	0	0	0	1	1	0	1	3	0	0	2	1	0	1	2	0
TG...AG	13	6	15	11	22	0	5	2	17	17	0	13	1	0	8	9	10	7	5	9	10	2	8	0	0	35	9	0	0	7	7	11	0	0	0	6	4	5	8	3	7	12	4	28	11	9	18	20	7
TG...AT	2	1	0	0	1	0	1	1	2	3	0	2	0	0	3	0	6	1	1	2	4	2	3	0	0	2	4	0	0	1	1	1	0	0	0	0	0	1	1	2	2	2	0	4	2	0	2	0	1
TG...CA	1	2	1	0	0	0	5	0	3	2	0	1	0	0	0	1	3	3	2	0	2	1	1	0	0	2	3	0	0	2	3	1	0	0	0	1	0	2	2	1	0	0	0	1	8	1	2	7	3
TG...CC	1	0	0	0	1	0	1	0	4	3	0	2	0	0	1	0	3	2	1	0	4	0	2	0	0	0	2	0	0	0	1	0	0	0	0	0	0	0	0	1	1	1	0	0	1	0	2	3	4
TG...CG	1	1	0	2	3	0	4	0	2	1	0	0	0	0	0	1	2	0	0	1	1	0	1	0	0	1	0	0	1	0	0	0	0	0	0	0	0	0	0	0	1	1	1	0	0	1	2	3	0
TG...CT	0	1	2	0	2	0	2	0	3	4	0	1	0	0	0	0	1	2	1	1	2	2	1	0	0	1	2	0	0	2	3	1	0	0	0	0	0	0	3	0	1	0	1	1	0	1	0	6	1
TG...GA	1	2	1	1	2	0	2	0	5	3	0	0	0	0	2	4	3	3	7	0	1	0	0	0	0	3	0	0	0	2	0	10	0	0	0	3	1	2	2	3	1	2	0	1	1	5	4	4	1
TG...GC	1	3	0	0	1	0	1	0	5	2	0	1	0	0	1	0	1	1	1	0	2	1	4	0	0	0	0	0	1	0	0	3	1	0	0	0	2	1	0	0	1	1	1	1	1	0	2	3	1
TG...GG	0	2	0	0	0	0	1	0	5	0	0	1	0	0	2	0	4	2	2	0	5	1	2	0	0	1	0	0	0	1	0	0	0	0	0	0	0	2	2	0	0	0	2	0	3	2	2	3	1
TG...GT	1	4	0	0	3	1	1	0	5	0	0	3	0	0	0	0	2	3	5	1	2	3	3	0	0	1	1	0	0	0	1	1	0	0	0	1	0	2	0	1	0	1	0	2	1	0	3	5	1
TG...TA	0	1	0	2	0	0	1	0	5	2	0	3	0	0	1	0	3	1	2	2	6	2	3	0	0	2	2	0	0	0	1	0	0	0	0	0	2	1	1	0	1	0	0	3	1	1	2	1	2
TG...TC	0	3	0	3	2	0	5	0	1	2	0	0	0	0	0	0	4	2	1	0	0	0	0	0	0	1	5	0	0	2	3	3	0	0	0	0	1	1	2	0	1	0	1	2	3	1	1	3	1
TG...TG	2	2	0	0	2	0	1	0	2	2	0	1	0	0	1	1	3	6	4	2	5	1	1	0	0	2	0	0	0	1	1	3	0	0	0	2	2	3	2	1	0	0	0	2	2	2	2	2	2
TG...TT	3	4	0	1	5	0	2	0	8	4	0	4	0	0	0	2	6	4	2	0	6	1	2	0	0	1	3	0	0	4	4	1	0	0	0	3	0	1	2	2	1	0	2	1	3	0	3	4	6
TT...AA	11	1	0	0	13	0	1	0	2	2	0	3	0	0	0	0	8	3	2	1	9	2	3	0	0	3	1	0	0	2	2	4	0	0	0	1	0	1	1	0	2	1	5	0	2	0	3	4	0
TT...AC	7	2	0	1	8	0	1	0	5	4	0	7	0	0	4	1	11	5	7	3	7	1	0	0	0	0	2	0	0	4	3	7	0	0	0	1	0	5	5	0	3	1	3	2	3	0	4	10	0
TT...AG	16	19	27	21	88	0	23	5	59	59	0	56	0	0	14	10	87	50	52	29	94	12	34	0	0	43	34	0	1	36	20	30	0	0	0	12	10	26	26	16	29	24	18	43	41	25	57	74	10
TT...AT	21	2	3	4	17	1	1	0	7	21	0	12	0	0	2	1	19	11	10	14	41	1	8	0	0	4	0	0	0	16	3	17	0	0	0	5	5	5	15	2	3	3	4	2	1	2	22	21	0
TT...CA	1	1	0	1	5	0	1	0	4	3	0	3	0	0	1	0	5	8	2	3	6	0	2	0	0	1	1	0	0	3	2	0	0	0	0	0	2	4	6	1	0	0	0	1	1	0	2	2	0
TT...CC	2	0	0	2	4	0	0	0	5	3	0	1	0	0	0	0	2	1	1	1	1	3	1	0	0	0	2	0	0	1	0	0	0	0	0	0	0	1	0	2	0	0	1	0	0	0	2	3	2
TT...CG	4	1	0	0	6	0	2	0	2	3	0	0	0	0	0	1	1	0	1	2	1	0	0	0	0	1	0	0	0	0	0	2	0	0	0	0	0	2	1	2	0	0	2	1	0	1	5	1	0
TT...CT	2	4	0	0	5	0	0	0	5	1	0	3	0	0	0	0	5	1	1	2	1	0	1	0	0	2	0	0	0	1	0	2	0	0	0	0	0	1	2	1	0	0	1	0	1	1	1	1	1
TT...GA	1	3	0	0	4	0	1	0	2	0	0	1	0	0	0	1	4	1	3	2	6	3	1	0	0	2	3	0	0	1	1	1	0	0	0	0	1	2	2	1	1	0	1	2	0	1	3	2	0
TT...GC	2	1	1	0	3	0	2	0	3	3	0	1	0	0	0	0	1	1	1	2	5	2	0	0	0	0	3	0	0	0	0	1	0	0	0	1	0	1	0	1	0	0	1	3	1	0	0	2	1
TT...GG	7	2	0	1	11	0	1	0	5	1	0	1	0	0	0	0	2	6	1	1	2	0	0	0	0	2	0	0	0	1	1	1	1	0	0	0	1	0	1	1	1	0	1	1	2	0	4	2	1
TT...GT	1	1	0	2	3	0	1	0	8	7	0	3	0	0	0	0	4	0	0	1	4	3	1	0	0	1	2	0	0	1	0	3	0	0	0	1	0	1	2	2	0	2	1	2	2	0	0	1	1
TT...TA	2	2	1	6	6	0	1	0	7	5	0	3	0	0	0	1	9	6	5	2	4	2	3	0	0	3	2	0	0	1	1	0	0	0	0	0	0	2	7	1	0	0	2	0	1	0	1	3	2
TT...TC	1	2	0	1	2	0	1	0	8	2	0	7	0	0	1	0	5	3	5	3	4	1	2	0	0	1	1	0	0	2	1	2	0	0	0	0	6	5	2	2	0	0	0	0	2	0	6	1	4
TT...TG	31	4	0	0	12	0	2	0	7	5	0	4	0	0	3	1	7	3	2	5	6	0	8	0	0	3	2	0	0	2	0	3	0	0	0	1	1	4	1	3	1	1	14	2	3	0	4	3	7
TT...TT	3	0	1	1	8	0	4	0	14	8	0	1	0	0	2	0	7	8	3	5	8	1	3	0	0	2	2	0	0	1	3	2	0	0	0	2	0	7	9	3	5	0	0	4	4	1	7	6	2
[truncated: 72 more columns]
